# Supplementary material for: The effect of size-segregated ambient particulate matter on Th1/Th2-like immune responses in mice
Source: PLoS One. 2017 Feb 28;12(2):e0173158. doi: 10.1371/journal.pone.0173158 (PMC5330505; doi:10.1371/journal.pone.0173158)
Supplement: S1 File — (XLS) [file pone.0173158.s001.xls]

## Sheet: Sheet1
	Exposure	Group	total	Neu	Mono	Lym	Eos	Neutrophil	Macrophage	Lymphocyte	Eosinophil
1-1	control	A	415000	1	95	4	0	4150	394250	16600	0
1-2	control	A	185000	1.25	96.75	2	0	2312.5	178988	3700	0
1-3	control	A	113000	1.75	91.75	6.5	0	1977.5	103678	7345	0
1-4	control	A	600000	3.5	93.5	3	0	21000	561000	18000	0
1-5	control	A	165000	0	99	1	0	0	163350	1650	0
5-1	PM0.1 35ug	B	400000	0.5	94.75	4.75	0	2000	379000	19000	0
5-2		B	440000	0.75	91.5	4.25	1	3300	402600	18700	4400
5-3		B	245000	1	91.75	10	0	2450	224788	24500	0
5-4		B	550000	0.5	95.75	4	0	2750	526625	22000	0
5-5		B	205000	2.75	93.25	2.75	1.25	5637.5	191162	5637.5	2562.5
9-1	PM0.1 100ug	B1	845000	13	80.75	6	0.5	109850	682338	50700	4225
9-2		B1	290000	7.5	89.25	3.25	0	21750	258825	9425	0
9-3		B1	620000	4.75	88.75	6	0.5	29450	550250	37200	3100
9-4		B1	960000	6.25	87	6.25	0.5	60000	835200	60000	4800
9-5		B1	385000	9	84.25	5.75	1	34650	324362	22137.5	3850
4-1	PM1 35ug	C	340000	1	96.5	2.75	0	3400	328100	9350	0
4-2		C	240000	1	96.5	2.5	0	2400	231600	6000	0
4-3		C	170000	0	98.5	1.5	0	0	167450	2550	0
4-4		C	950000	0.5	96	3.5	0	4750	912000	33250	0
4-5		C	90000	1	94.5	4.5	0	900	85050	4050	0
8-1	PM1 100ug	C1	300000	2.25	88	9.75	0	6750	264000	29250	0
8-2		C1	190000	14.75	79.75	5.25	0	28025	151525	9975	0
8-3		C1	275000	4.5	83.75	11.75	0.5	12375	230312	32312.5	1375
8-4		C1	250000	2.25	88	9.25	0.5	5625	220000	23125	1250
8-5		C1	310000	6	84.5	9	0.5	18600	261950	27900	1550
12-1	PM1 250ug	C2	80000	6.25	85	8.75	0	5000	68000	7000	0
12-2		C2	292500	2.5	90.5	9.5	0	7312.5	264712	27787.5	0
12-3		C2	245000	17	70	8	0	41650	171500	19600	0
12-4		C2	125000	7	83.5	9.5	0	8750	104375	11875	0
12-5		C2	85000	1.75	87.5	9.25	0	1487.5	74375	7862.5	0
3-1	PM2.5 35ug	D	137500	5	91.5	3.5	0	6875	125812	4812.5	0
3-2		D	230000	1.5	94.5	4	0	3450	217350	9200	0
3-3		D	250000	1.25	94.5	4.25	0	3125	236250	10625	0
3-4		D	104500	2.5	94.5	3	0	2612.5	98752.5	3135	0
3-5		D	525000	1.5	95.25	3.25	0	7875	500062	17062.5	0
7-1	PM2.5 100ug	D1	425000	14.25	78.25	6	1.5	60562.5	332562	25500	6375
7-2		D1	355000	13	78	7.25	0.5	46150	276900	25737.5	1775
7-3		D1	160000	9.5	84.5	4.5	0.5	15200	135200	7200	800
7-4		D1	455000	7.5	83.5	8.25	0.5	34125	379925	37537.5	2275
7-5		D1	790000	9.75	83	6.25	0.5	77025	655700	49375	3950
11-1	PM2.5 250ug	D2	275000	14.75	72.25	11.5	1.5	40562.5	198688	31625	4125
11-2		D2	500000	47.75	45.75	6.25	0.5	238750	228750	31250	2500
11-3		D2	230000	13	78.75	5.25	0.5	29900	181125	12075	1150
11-4		D2	140000	12.75	76	11	1	17850	106400	15400	1400
11-5		D2	130000	11	78.25	10.25	0.5	14300	101725	13325	650
2-1	PM10 35ug	E	545000	3	91.75	7.75	0	16350	500038	42237.5	0
2-2		E	495000	21.5	87.25	6.25	0	106425	431888	30937.5	0
2-3		E	445000	6	92	2	0	26700	409400	8900	0
2-4		E	690000	4	85.5	13	0	27600	589950	89700	0
2-5		E	315000	17	77.5	5.25	0	53550	244125	16537.5	0
6-1	PM10 100ug	E1	615000	20	66.5	9.5	4	123000	408975	58425	24600
6-2		E1	705000	20.5	69	5.5	5	144525	486450	38775	35250
6-3		E1	810000	19.25	72.25	3.5	5	155925	585225	28350	40500
6-4		E1	830000	17.5	68.25	10	4.25	145250	566475	83000	35275
6-5		E1	335000	25.5	63.25	6.75	4.5	85425	211888	22612.5	15075
10-1	PM10 250ug	E2	135000	30.25	60.75	7.25	1.75	40837.5	82012.5	9787.5	2362.5
10-2		E2	495000	19.5	67	10	1.75	96525	331650	49500	8662.5
10-3		E2	205000	26.75	62	7.5	3.5	54837.5	127100	15375	7175
10-4		E2	310000	22.25	69	7.25	4	68975	213900	22475	12400
10-5		E2	270000	22.5	59	10.5	7.75	60750	159300	28350	20925
