# Supplementary material for: The effect of size-segregated ambient particulate matter on Th1/Th2-like immune responses in mice
Source: PLoS One. 2017 Feb 28;12(2):e0173158. doi: 10.1371/journal.pone.0173158 (PMC5330505; doi:10.1371/journal.pone.0173158)
Supplement: S2 File — (XLS) [file pone.0173158.s002.xls]

## Sheet: Sheet1
	Exposure	Group	IFN	TNF	IL4	IL5	IL6	IL10	IL13	IL17A
1-1	control	A	218.589	3137.74	285.748	581.81	627.73	4561.19	221.569	590.354
1-2	control	A	205.936	2382.66	348.936	239.005	355.679	3537.18	107.328	420.775
1-3	control	A	192.395	3024.95	313.428	128.384	1021.71	5123.65	212.052	707.188
1-4	control	A	172.618	3327.22	290.315	262.34	820.855	5902.05	174.948	355.218
1-5	control	A	201.391	4068.54	263.199	656.477	699.978	3871.53	211.263	736.068
5-1	PM0.1 35ug	B	283.86	5960.8	455.84	1728.38	871.074	10697.1	310.086	808.225
5-2		B	273.875	4469.65	432.874	760.023	848.757	10920	229.568	1099.56
5-3		B	231.468	3403.51	308.769	746.843	674.304	13106.8	185.604	738.001
5-4		B	200.26	3505.65	301.814	1567.77	880.03	12946.6	221.569	869.615
5-5		B	302.863	5628.39	308.769	3585.29	1085.6	7855.17	299.86	943.902
9-1	PM0.1 100ug	B1	216.579	2339.53	385.748	1336.03	790.224	13208.6	260.634	809.693
9-2		B1	215.104	3474.35	321.936	445.822	661.839	8863.15	133.52	716.284
9-3		B1	228.729	3322.98	403.428	1171.91	469.795	7692.23	239.039	455.301
9-4		B1	225.585	3286.02	292.315	1628.18	605.239	12034	217.891	711.748
9-5		B1	229.356	3143.39	351.987	2252.37	813.398	11501.3	262.124	479.758
4-1	PM1 35ug	C	181.327	3569.72	318.105	475.093	674.304	5699.46	236.819	732.204
4-2		C	262.768	2234.28	283.471	986.38	615.143	5592.77	181.02	434.542
4-3		C	187.944	6547.35	238.964	1410.71	804.446	5557.3	252.284	620.09
4-4		C	218.589	2617.85	311.096	1220	648.819	25500.1	238.437	691.878
4-5		C	233.833	3957.63	327.513	675.555	699.978	11750.4	197.175	646.353
8-1	PM1 100ug	C1	216.579	1077.04	3.09636	202.42	372.169	8886.21	245.131	188.484
8-2		C1	245.653	1194.7	2.15234	369.692	551.488	7806.24	113.339	764.48
8-3		C1	253.251	7040.33	2.15958	341.321	488.654	6443.72	280.465	2774.81
8-4		C1	212.478	2361.35	3.76338	1331.4	475.148	4994.82	37.1886	264.54
8-5		C1	0	2175.72	4.5051	1481.79	510.687	6651.85	201.03	62.9537
12-1	PM1 250ug	C2	235.587	3061.21	455.84	224.604	230.219	8523.46	166.126	776.692
12-2		C2	185.73	2224.37	432.874	913.277	240.17	3550.28	250.861	511.042
12-3		C2	159.803	12270	308.769	619.056	650.162	2185.18	317.891	793.811
12-4		C2	245.019	1978.86	301.814	400.642	820.687	11154.9	118.363	183.194
12-5		C2	213.659	2926.73	308.769	1974.55	412.084	8865.12	87.819	977.429
3-1	PM2.5 35ug	D	159.803	1673.63	133.41	1520.26	644.59	3622.74	119.802	313.08
3-2		D	238.586	4456.43	402.726	681.95	734.493	10278.8	162.948	703.354
3-3		D	225.587	2587.46	274.413	733.729	619.333	6909.54	250.646	531.833
3-4		D	172.618	2466.59	252.107	1101.61	3041.91	7717.09	174.192	1772.17
3-5		D	217.43	3352.62	252.107	760.023	631.937	7654.46	194.849	438
7-1	PM2.5 100ug	D1	150.71	2051.21	4.74784	285.756	604.05	8468.35	187.819	401.606
7-2		D1	129.983	3480.84	4.93568	327.638	784.157	7750.9	100.153	385.322
7-3		D1	157.078	3913.01	13.4282	227.378	1002.5	7675.51	191.007	259.819
7-4		D1	139.37	2791.31	290.315	1183.01	448.767	8089.16	263.12	770.109
7-5		D1	118.552	2949.74	163.199	525.31	530.219	7370.18	127.647	215.375
11-1	PM2.5 250ug	D2	229.356	6722.09	344.096	361.267	539.627	9017.03	265.122	784.122
11-2		D2	291.003	24495	312.152	232.928	1992.97	9292.43	145.131	434.516
11-3		D2	222.189	7543.12	199.16	887.62	753.736	2515.5	63.1205	749.052
11-4		D2	221.777	6402.98	375.763	1196.23	220.687	9634.43	232.155	986.376
11-5		D2	234.988	2416.05	286.505	774.896	253.846	9558.42	103.966	156.376
2-1	PM10 35ug	E	225.587	11571.7	311.096	707.703	826.547	18702.1	244.932	695.699
2-2		E	185.73	7508.18	228.152	581.81	440.741	5830.39	144.599	422.49
2-3		E	159.803	11564.9	166.16	323.361	398.132	4470.75	172.683	343.743
2-4		E	235.019	7728.49	422.763	1153.03	695.686	7082.21	245.747	582.968
2-5		E	203.659	5540.46	299.505	480.845	791.24	7280.42	135.262	510.234
6-1	PM10 100ug	E1	213.876	10056.3	358.105	975.929	476.642	6362.03	47.0298	833.151
6-2		E1	229.983	14519.6	383.471	423.209	461.627	7427.34	96.9059	405.696
6-3		E1	146.749	23509	238.964	448.652	400.343	8945.34	111.674	919.321
6-4		E1	241.251	12491.5	311.096	619.584	843.667	6152.64	76.3171	314.574
6-5		E1	996.2	49496.1	327.513	4715.62	1208.72	7305.22	927.794	1365.84
10-1	PM10 250ug	E2	1784.76	61298.5	405.217	1539.53	2441.57	8360.36	223.163	2194.51
10-2		E2	1352.44	66272.2	395.276	3357.84	1847.18	16257.2	439.427	2099.91
10-3		E2	277.607	31618.5	232.461	1278.76	1350.6	12453.6	138.836	631.318
10-4		E2	2451.08	71148.9	558.639	6075.09	2694.24	11222.5	2037.26	3276.93
10-5		E2	339.276	48374.1	375.585	6771.58	1288.3	22013.6	1400.25	1326.7
